# Supplementary material for: Whole-genome microRNA sequencing analysis in patients with pulmonary hypertension
Source: Front Genet. 2023 Nov 16;14:1250629. doi: 10.3389/fgene.2023.1250629 (PMC10731455; doi:10.3389/fgene.2023.1250629)
Supplement: Supplementary file 1 [file Table1.XLS]

sRNA	CK_readcount	PH_readcount	log2FoldChange	pval	padj
hsa-miR-11400	1338.94147327584	14.5820791004395	-6.521	1.3933e-10	3.3313e-07
hsa-miR-1304-3p	0	30.7014645263933	21.155	4.1585e-10	4.9715e-07
hsa-miR-31-5p	211.79664278432	26.9384719067895	-2.9653	6.3933e-09	5.0955e-06
hsa-miR-184	0.945469810730051	17.8100607869589	4.1913	4.152e-06	0.0024819
hsa-miR-493-5p	2145.15017766497	928.215885472387	-1.2087	6.3141e-05	0.030194
novel_265	13.3660915194843	0.626286179906535	-4.7281	0.00015873	0.059411
hsa-miR-490-3p	3.22091690801724	68.876811380066	4.4256	0.00017393	0.059411
hsa-miR-432-5p	411.280345872854	150.404437112894	-1.452	0.00029945	0.071598
novel_148	75.9006558641132	29.8815562371805	-1.3498	0.00056397	0.10558
hsa-miR-31-3p	9.21834130683011	0.924978397534467	-3.2449	0.0006404	0.10558
hsa-miR-379-3p	216.414301631454	85.9074861328891	-1.329	0.00064407	0.10558
hsa-miR-337-3p	312.178070974752	105.822444214624	-1.557	0.00068376	0.10558
hsa-miR-409-5p	924.891194337557	319.88234359312	-1.5304	0.00073862	0.10558
hsa-miR-382-3p	528.286841241935	212.382630716589	-1.3131	0.00075065	0.10558
hsa-miR-493-3p	1678.1761860241	527.590892365162	-1.6686	0.00080769	0.10729
hsa-miR-511-5p	11.087398782001	34.6098491052988	1.628	0.00087729	0.1104
hsa-miR-495-3p	1095.86044041903	417.993737544869	-1.3897	0.00093253	0.11148
hsa-miR-196a-5p	28.1254011968914	77.5485872082912	1.4682	0.0010129	0.11532
hsa-miR-182-5p	39816.9791403546	90353.1240009706	1.1822	0.0010728	0.11659
hsa-miR-376a-3p	54.8765868949184	11.8738534820837	-2.1903	0.0013461	0.13687
hsa-miR-215-5p	152.792932775842	469.369392880234	1.6185	0.0013739	0.13687
hsa-miR-409-3p	5330.31351171646	2435.25597037304	-1.1301	0.0016109	0.14116
hsa-miR-411-3p	266.030899193332	106.845514072568	-1.3158	0.0016825	0.14116
hsa-miR-1303	41.6223124773868	97.6813120956839	1.2345	0.0017218	0.14116
hsa-miR-485-3p	248.753746192401	113.552459569351	-1.1321	0.0018364	0.14116
hsa-miR-487b-3p	351.090475803907	126.699098211255	-1.4673	0.0018537	0.14116
hsa-miR-3690	159.488195183145	526.229954537876	1.723	0.0019849	0.14116
hsa-miR-642a-3p	23.4212166374696	55.5841836345107	1.2452	0.0020042	0.14116
hsa-miR-642b-5p	23.4212166374696	55.5841836345107	1.2452	0.0020042	0.14116
hsa-miR-323a-3p	545.166870382831	241.087668787455	-1.1762	0.0020107	0.14116
hsa-miR-4786-5p	16.3776525293096	4.54265008741569	-1.8345	0.0020663	0.14116
hsa-miR-370-3p	3005.72079433304	1309.97546108397	-1.1979	0.0021914	0.1421
hsa-miR-335-5p	1771.72350990477	848.865408844367	-1.0618	0.0021989	0.1421
hsa-miR-4657	2.19305970892334	14.4843023167783	2.6964	0.0034458	0.21681
novel_935	9.05628994110901	32.494469231805	1.8452	0.0035941	0.22035
hsa-miR-203a-3p	12.7165249474769	37.2863289087405	1.5513	0.0043777	0.25168
hsa-miR-203b-5p	12.7165249474769	37.2863289087405	1.5513	0.0043777	0.25168
hsa-miR-494-3p	818.378224139884	336.16400945977	-1.2822	0.0044468	0.25168
hsa-miR-487a-3p	23.5088278014195	5.30510238485396	-2.108	0.0045262	0.25168
hsa-miR-431-5p	350.299022550094	114.145287834329	-1.6144	0.004767	0.25904
hsa-miR-379-5p	5962.82387093753	2647.67392314268	-1.1711	0.0050681	0.26362
hsa-miR-369-3p	493.721178522983	182.52145151999	-1.4337	0.0050718	0.26362
hsa-miR-4433a-3p	5096.289877093	2440.62080352119	-1.0624	0.0054933	0.27516
hsa-miR-4433b-5p	5072.85192483094	2431.18163607117	-1.0613	0.0055239	0.27516
hsa-miR-1185-2-3p	21.2084306692181	6.06440711400847	-1.7716	0.005784	0.28154
hsa-miR-150-5p	126310.012303197	54566.3885338914	-1.2109	0.0058875	0.28154
novel_797	0	3.49145132569348	4.251	0.0062613	0.285
novel_971	7.94371322242145	26.7182137491423	1.729	0.0062963	0.285
novel_844	3.99599990126148	14.6224461754846	1.8759	0.0064152	0.285
hsa-miR-6884-5p	5.81037770332151	17.9588620619942	1.6016	0.0064366	0.285
novel_333	8.59638195238601	1.69958850121919	-2.3215	0.0069029	0.30009
hsa-miR-503-5p	313.39424165129	668.014631349486	1.0913	0.0073274	0.31285
hsa-miR-7853-5p	6.08842548820228	0.690929639554073	-3.0789	0.007529	0.31582
novel_1346	0.212356051157023	13.4430493084001	5.4939	0.0078442	0.32127
hsa-miR-1262	6.2500208530914	17.9071033094821	1.5168	0.0079275	0.32127
hsa-miR-183-5p	8447.95604497675	30723.2573853491	1.8627	0.0090005	0.35622
hsa-miR-92b-5p	11.6988683050217	33.8376195874937	1.5169	0.0090881	0.35622
novel_223	11.0117847408994	3.09589865265267	-1.8746	0.0093576	0.36087
novel_178	39.084813644799	11.3370511673387	-1.7729	0.0095701	0.36321
hsa-miR-1268a	19.0384129057858	57.8775234340931	1.5971	0.011574	0.42016
hsa-miR-431-3p	29.6836959391528	10.2209528897127	-1.5066	0.011598	0.42016
novel_158	25.120344803289	58.18063185559	1.2158	0.011977	0.42158
hsa-miR-182-3p	1.06227203325163	6.87755504726163	2.7809	0.012153	0.42158
hsa-miR-10b-5p	78.3767831235191	232.184118296031	1.5637	0.012778	0.42158
hsa-miR-6804-5p	0.276810731797575	3.64309050058633	3.5974	0.013201	0.42158
novel_656	7.22348765385917	1.23046880022262	-2.5642	0.013396	0.42158
hsa-miR-7856-5p	5.21778866632259	0.694244890668739	-2.8503	0.013667	0.42158
novel_640	2.85434213991345	0	-3.9719	0.014216	0.42158
novel_1408	0.728561020326991	5.73508410656256	2.9394	0.014634	0.42158
novel_231	6.31902827297799	21.6490368095094	1.7558	0.015126	0.43054
hsa-miR-548ar-3p	74.0461093390181	21.7134541713026	-1.761	0.015309	0.43063
novel_1089	3.1369784406748	0	-4.1022	0.01554	0.43206
hsa-miR-1246	6.3708840373925	19.5067303751441	1.5813	0.016006	0.4399
hsa-miR-1180-3p	338.354795089338	695.831346071779	1.0395	0.016437	0.44157
novel_961	4.53451256582966	0.540561345704329	-3.1747	0.016806	0.44299
hsa-miR-96-5p	879.351521731392	2239.1739011519	1.3487	0.017147	0.44299
hsa-miR-6747-3p	3.09828911653188	13.3109053021145	2.0628	0.017229	0.44299
novel_1230	13.2765752807159	4.37578655116905	-1.5545	0.01723	0.44299
hsa-miR-6862-5p	1.20734949507178	6.3512568502942	2.3583	0.017933	0.45614
hsa-miR-365b-5p	9.16930945111192	24.0016686649049	1.3823	0.018896	0.46694
hsa-miR-1185-1-3p	47.7579321064479	15.3173979262849	-1.6268	0.018898	0.46694
hsa-miR-381-3p	8198.78208174816	3759.69916005245	-1.1247	0.018943	0.46694
novel_1142	8.12214621688726	19.1880800219312	1.2374	0.020912	0.50613
hsa-miR-411-5p	980.207550016303	478.998916773398	-1.032	0.020957	0.50613
hsa-miR-4667-5p	0.930538763274202	5.40978321036284	2.475	0.02159	0.5102
hsa-miR-376b-3p	3.80740212679153	0.231755691901506	-3.6482	0.021703	0.5102
hsa-miR-4753-5p	1.98525639701235	8.07397109613962	2.0054	0.021765	0.5102
novel_1260	0	2.88190908419117	3.9598	0.022658	0.52092
hsa-miR-548b-5p	5.31383427242455	13.0264770868481	1.2887	0.023748	0.53349
novel_1344	0.940917071484014	7.97792335764566	3.0287	0.023893	0.53349
hsa-miR-34c-5p	57.1175118281442	152.475667604506	1.4191	0.024216	0.53349
hsa-miR-497-5p	8.45536545234539	19.193400415227	1.1924	0.024424	0.53349
novel_787	2.48197757948043	0	-3.7576	0.02472	0.53349
hsa-miR-410-3p	118.466847056203	50.2141083892847	-1.232	0.024767	0.53349
novel_1014	12.66887744469	4.57342851930702	-1.4955	0.026832	0.5475
hsa-miR-135a-2-3p	0	2.55227075184101	3.8151	0.02705	0.5475
hsa-miR-6819-5p	2.48653031872647	0	-3.7608	0.027249	0.5475
novel_624	4.8395985369258	0.999735293356897	-2.2938	0.030035	0.5864
hsa-miR-197-5p	11.7816111965278	26.8887897282089	1.1865	0.030443	0.5864
hsa-miR-876-3p	8.07844815266633	2.69498635842564	-1.5761	0.03054	0.5864
hsa-miR-6503-5p	9.12918057120399	20.3756125840161	1.1398	0.032316	0.5864
novel_817	0.276810731797575	3.72472659464543	3.6326	0.032429	0.5864
novel_572	1.00237009185712	5.09128049922335	2.3546	0.033086	0.5864
hsa-miR-181b-3p	46.9168159635699	117.216080478501	1.3229	0.033105	0.5864
hsa-miR-539-3p	29.1403522860778	10.9810037068892	-1.3843	0.033462	0.5864
hsa-miR-2682-5p	0.664106339686439	12.300228621238	4.1694	0.033578	0.5864
hsa-miR-490-5p	0.721006620813506	10.5599786109733	3.8696	0.033662	0.5864
hsa-miR-491-3p	6.99651458114169	2.23683459580885	-1.657	0.033698	0.5864
novel_1040	12.1231244065038	3.7718526268603	-1.6579	0.033959	0.5864
hsa-miR-543	802.045008536755	377.752239793008	-1.0868	0.03396	0.5864
novel_408	4.58227159183011	0.858041871808041	-2.5669	0.034273	0.5864
novel_298	1.3701819130441	6.85361573209188	2.2319	0.034783	0.5864
hsa-miR-34a-5p	38.4856453625444	178.786376379848	2.2157	0.034852	0.5864
hsa-miR-4433b-3p	2022.94353746433	980.07117220995	-1.0456	0.035025	0.5864
hsa-miR-4646-5p	3.21053859980743	8.89112109988143	1.466	0.035067	0.5864
hsa-miR-1914-5p	0	2.40599119813438	3.7161	0.035117	0.5864
hsa-miR-4709-3p	5.19420814120664	1.00636579558623	-2.3975	0.035338	0.5864
hsa-miR-6502-5p	17.8104183175079	43.5118610830907	1.2834	0.035461	0.5864
hsa-miR-4433a-5p	2002.9689680539	976.50780018452	-1.0365	0.035562	0.5864
novel_990	3.85847683895483	0.463511383803012	-2.9446	0.037518	0.61443
hsa-miR-3617-5p	30.5222995462706	13.1990965823616	-1.2449	0.037864	0.61587
novel_720	2.95321165471174	9.37637893308467	1.644	0.039299	0.62924
novel_933	6.49396782970983	18.7770734786622	1.5058	0.039503	0.62924
novel_427	2.61667673309077	0	-3.8453	0.03983	0.62924
hsa-miR-1228-5p	0.807946748423392	5.62212474683348	2.8361	0.040002	0.62924
novel_134	90.0549720660026	44.1445821362239	-1.0304	0.041625	0.63228
novel_992	9.31827012314046	3.4904291406577	-1.4883	0.041826	0.63228
hsa-miR-412-5p	82.4726467583905	38.5068445953702	-1.0951	0.042575	0.63228
novel_458	3.53387130452226	0.458151762616789	-2.8279	0.043387	0.63643
hsa-miR-4797-3p	9.46560396961139	19.0833791556648	1.011	0.044417	0.64141
novel_676	0	2.57208124535257	3.8026	0.044463	0.64141
novel_1199	2.97114436243503	10.4431983942413	1.7845	0.044531	0.64141
hsa-miR-4732-3p	60.6613051255026	137.871321888598	1.1815	0.045155	0.6465
hsa-miR-3614-3p	5.51408318482205	12.221088551272	1.1509	0.045861	0.65121
novel_735	0.91843162451468	4.41004791700595	2.1831	0.047146	0.6516
hsa-miR-6854-5p	6.75129477480553	15.7649645579477	1.2373	0.048748	0.66986
